# Supplementary material for: Tribulus terrestris Fruit Extract: Bioactive Compounds, ADMET Analysis, and Molecular Docking with Penicillin-Binding Protein 2a Transpeptidase of Methicillin-Resistant Staphylococcus epidermidis
Source: Curr Issues Mol Biol. 2025 Jan 15;47(1):52. doi: 10.3390/cimb47010052 (PMC11764108; doi:10.3390/cimb47010052)
Supplement: Supplementary file 1 [file cimb-47-00052-s001.zip]

Archive with 1 entries (1 files):
- cimb-3375222-supplementary.pdf
